# Supplementary material for: Lottery before peer review is associated with increased female representation and reduced estimated economic cost in a German funding line
Source: Nat Commun. 2025 Nov 6;16:9824. doi: 10.1038/s41467-025-65660-9 (PMC12592401; doi:10.1038/s41467-025-65660-9)
Supplement: Supplementary file 4 — Source Data [file 41467_2025_65660_MOESM4_ESM.zip]

Archive with 6 entries (6 files):
- Figure_1_Data.xlsx
- __MACOSX/._Figure_1_Data.xlsx
- Figure_2_Data.xlsx
- __MACOSX/._Figure_2_Data.xlsx
- Figure_3_Data.xlsx
- __MACOSX/._Figure_3_Data.xlsx
