# Supplementary material for: Lottery before peer review is associated with increased female representation and reduced estimated economic cost in a German funding line
Source: Nat Commun. 2025 Nov 6;16:9824. doi: 10.1038/s41467-025-65660-9 (PMC12592401; doi:10.1038/s41467-025-65660-9)
Supplement: Supplementary file 4 — Source Data [file 41467_2025_65660_MOESM4_ESM.zip › Figure_1_Data.xlsx]

## Sheet: Figure_1a
Gender categories for each year and stage
	2022		2023			2024
	submissions	accepted	expression of interest	submissions after lot	accepted	expression of interest	submissions after lot	accepted
Female	267	89	2068	221	81	2613	211	72
Male	388	145	2532	258	92	3092	247	80
Diverse/ not specified	0	0	22	2	1	87	3	0
