# Supplementary material for: Lottery before peer review is associated with increased female representation and reduced estimated economic cost in a German funding line
Source: Nat Commun. 2025 Nov 6;16:9824. doi: 10.1038/s41467-025-65660-9 (PMC12592401; doi:10.1038/s41467-025-65660-9)
Supplement: Supplementary file 4 — Source Data [file 41467_2025_65660_MOESM4_ESM.zip › Figure_2_Data.xlsx]

## Sheet: Figure_2a
Estimated number of invested work hours for administration				Invested work hours for the expression of interest			Invested work hours for full proposal			Invested work hours for each review
	Fix	Variable		Applicants (N=859)	Collaborators (N=847)		Applicants (N=79)	Collaborators (N=79)		Reviewers (N=113)
general management	168			2	1		50	20.25		1.06667
management of expressions of interest	196	56		8	2		30.25	40.5		1.25
mangement of full proposals	863.2	240		5	1.5		8.5	8.5		2.05
funding management	232	104		5	10		40.5	100		1.25
sum	1459.2	400		15	3		80.25	6.25		0.75
				10	5		75.25	5.25		3
Note. Variable costs are cacluated for 6000 expressions of interest, 500 full proposals and 150 funded project.				5	4		35.5	70.25		1.03333
				12	20		30.5	30.5		2.16667
				10	10		60	12		1.16667
				5	2.5		48	36		2
				4	10		7	19.75		3.05
				2.75	0.5		30	62		1.5
				3	5		39.75	39.75		2
				NA	NA		15	15		0.65
				10	20		60.5	40		0.75
				2	0.5		100	0		0.95
				6	3		61.5	20.5		2.03333
				1.5	1.5		NA	NA		2.03333
				12	5.5		50	16.25		1.01667
				12	3		48.5	10		1.26667
				4	1		30.25	42.25		0.833333
				3	1.5		75.5	40		2
				1	0.5		30	6.5		2.5
				8	10.5		70.25	30		2.53333
				10	10		61	29.75		0.75
				0.75	1		26.5	25.25		1
				7	3.25		25.5	39.25		2
				6	13		61.5	61.5		2
				5	3		26	40.5		0.966667
				2.5	1		40.25	10		1.65
				4	2		40	100		4
				1.5	0		64	0		1.06667
				6	8		45.25	15.25		2.51667
				0.25	NA		41.75	15.25		0.85
				4.25	2.75		24	24		4.56667
				5	7.5		56	56		2.23333
				8	2		30	51		0.683333
				14	3.5		46	16.5		3.06667
				5	7		42	80		1
				10	20		12.25	6.25		2.5
				18.5	20		18.25	24		1.26667
				14	4		53.75	4		1.25
				7	9		2.75	10.5		1.03333
				1.5	0.75		40	81		0.983333
				8	4		8	35.5		4.01667
				5	2		30.5	10.5		2
				12	20		9	12		1.16667
				7	13		10	12.25		1.55
				13	8		15	2.5		2.36667
				10	5		20	20		2.51667
				4	2		42	46.25		1
				8	20		24.5	41.5		3
				4	4		17	14		2.03333
				6	2		30.25	0		2.33333
				7	8.5		24	1.25		1
				9	4		10	12.5		3.28333
				20	10.25		40.25	83		4.01667
				4	0		NA	NA		1.5
				1.5	0.5		40.25	50.5		1.03333
				NA	NA		41.25	100		2.25
				3	3		42	14.25		1.51667
				2.25	1.5		65	30.5		1.03333
				8	6.5		18.25	14.25		3.01667
				2.5	6		60	22		1.76667
				10	0		35.5	66.75		1.75
				2	2.5		70	25		3.75
				5	5		50.25	100		0.833333
				15	1.5		39	0		3.01667
				5.25	6.75		10	18		1.16667
				8	2		60.75	42		0.933333
				6	2		30	15		1.66667
				1.5	2		30.25	49.5		1.66667
				20	15		23.25	60		1.58333
				20	2		27	79		2.51667
				4	10		10	30		0.516667
				3	10		80	12		1.51667
				20	20		60.25	80.75		0.733333
				0.5	0		40.5	30.25		2.03333
				10	3		30	71		1.01667
				NA	NA		40.75	29.75		0.75
				8	2		40.5	41.75		1.01667
				14.75	9.25					2.1
				2	15					1.58333
				1.5	19.5					2.5
				3	5					0.833333
				3	NA					1.73333
				3.5	1					1.51667
				3.25	0.5					2.5
				5.75	6					3.01667
				9	2					1.73333
				10	8					1.05
				8.25	4					1.35
				7	5					3.51667
				0.5	20					1.51667
				15	15					2
				3.5	4.5					3.08333
				5	1					1.96667
				4	5.5					1.76667
				6.5	4					2.2
				NA	NA					1.03333
				20	16					1.58333
				6	20					3.1
				3	20					1.03333
				15	8					0.6
				5	15					3.01667
				5	1					2
				6.5	5.5					4.5
				0.5	0					1.75
				10.25	2.5					2.5
				2.5	1					3.5
				3.25	7					4.38333
				NA	NA					4
				2.5	1					1.5
				4.5	2
				1	1.5
				8	6
				3.25	0.25
				3.5	2.5
				3	0.75
				9	5.75
				1.5	0.5
				19.75	20
				8	20
				2	1
				20	10
				3	5.25
				20	3
				3	0
				7	2
				2.5	2
				9	3
				4	1
				5	1
				6.5	11
				20	6
				8	2
				4.5	3.5
				18	14
				12	2
				2	4.75
				10	3
				12	4
				3	1
				20	20
				6.75	3
				16	3.5
				NA	NA
				20	3
				4	4
				2	1
				10	20
				15	10
				2	4
				4	0.5
				1	0
				8	20
				4	4
				7	3
				12.75	4.25
				16	16
				20	10
				2	1
				4.5	4.5
				20	20
				5	0.5
				5	2.5
				2	0
				2	NA
				8.25	10
				10	6
				9	2.5
				10.75	9.5
				4	0
				5	1.5
				3	3.5
				10	9
				3	0
				10	7
				4	1.5
				4	2
				6	0.25
				4	0.5
				4	0
				20	1
				20	2
				4	1
				4	1.5
				6	0.5
				5	3
				2.75	4
				1.5	0
				1.75	7
				5	10
				3	3
				3	2.25
				3.25	8.5
				6	1
				6.5	2
				3.5	4
				3	5
				3	0
				10.5	5
				4.25	12
				2	0.5
				5	1.5
				5	0
				10.5	0
				12	2
				15	12
				3.5	0
				4	4
				5	5
				18	1
				3	0
				4	1
				4	2
				10	1
				3	1
				3	7
				2	2.75
				9	20
				6	5
				3	1
				4.25	1.75
				1.5	2
				4.5	0.5
				3	2
				8	3
				5	5
				5	8
				13	7.25
				7	3
				3.5	3.5
				2	5
				3	2.25
				12.5	11
				6.5	5
				NA	1
				2.5	2
				4	0.5
				12	20
				4.75	5
				2	3.5
				4	9.5
				6	0.5
				1.5	2
				8	0
				4	0
				1.5	1
				5	4
				3	4
				4	2
				3	0
				8	NA
				1.5	0.5
				7	3
				10	20
				5.5	1.5
				6.25	1
				1	NA
				1.25	0
				7	7
				8	0
				10	5.25
				2	2
				9.25	13.25
				6	20
				1	2
				8	0
				5	NA
				2	1
				4.25	2.5
				7	3.25
				4	2
				2.5	0.5
				2	0.5
				5	2
				20	12
				4	1
				3	3
				5	0.5
				18.5	3
				11	4.5
				2.25	3.5
				5	12.75
				4	1
				3	0.75
				2	1.25
				5	5
				2	1.5
				4.25	4.75
				5	7
				20	20
				3	0
				6	10
				7	2
				4	6
				6	0.5
				15	20
				0.5	0
				8	2
				6	2
				3	3
				1.75	0
				4	1.5
				1.5	0.75
				6	7
				4	0.75
				0.5	0
				2.25	0.25
				4	16
				5	2
				2	0.5
				3	0.25
				2	4
				1.5	4
				4	0.75
				3	2
				4	8
				7	2
				10	20
				2	1
				8	1
				NA	NA
				1	2.25
				2	6
				20	20
				4	5
				5	6.5
				4	4
				5	20
				20	11
				1	0
				1	0
				6	12
				2	0.5
				20	4
				1.5	0
				1	2
				2	2
				8	6
				4	1.5
				4.5	6.5
				3.5	6
				1.5	2
				6	4.5
				4	6
				2	0.75
				4	2.5
				1.5	0
				3	1
				3	3
				4	8
				4	2
				2	0
				6	2
				3	3.5
				12	10
				7.5	5
				3	0.5
				6	20
				10	3
				NA	NA
				5	0.5
				4	0
				8.25	5.75
				10	5
				8	13
				5	10
				10	2
				12	1
				2.5	1
				1.5	1
				12	10
				3	3
				2.5	0.75
				20	20
				10	8
				NA	NA
				4	2
				5	0
				2.5	6.5
				16	2
				3.25	5
				8	2
				0.25	0
				10	8.25
				6	2
				2	0.25
				7	2
				1	0
				1.5	0
				1.5	0.5
				5	8
				5	2
				0.5	0
				7	5
				4	20
				10	6
				5	5
				1.25	2.5
				1	1
				4	7
				5	1
				4	4
				5	7
				3	0
				1	0.5
				2.5	5
				5	2
				3.25	1
				5.5	2.5
				2	2
				10	2
				14	20
				11	2.25
				6	NA
				11	1
				2	0.25
				3	3
				3.25	1.25
				6	1.5
				10.5	4
				12	14
				5	5
				2	0.5
				1	1
				4.5	1
				1	4
				19.75	20
				10	6
				2.5	0.75
				6	1
				3.5	6
				5	3.5
				15	10
				2.75	4
				3	0.5
				4	20
				2	1
				6	10
				NA	NA
				20	4
				3	3
				4	1
				2	8
				2.25	2
				5.5	4
				2	7
				7	15
				2.5	1.5
				6.5	2.5
				2	2.25
				5	2
				8	2
				3.5	2.5
				4.75	15.5
				2	0.5
				6	9
				15.5	16.25
				6	3
				4.25	1.5
				6	3
				10	13
				10	20
				1	0
				12	1
				1.5	0
				5	2.5
				6	4
				4.25	20
				16	0.25
				10	1
				20	10
				1.5	0.5
				5	5
				2.5	0.5
				6	8.5
				7	2
				5	20
				12	20
				1.5	3
				2	3.75
				1	0.5
				NA	NA
				3	1
				2	3
				2	8
				8	8
				8.25	8
				3	1
				NA	NA
				20	8
				10	20
				7	2
				10	11
				3.25	2
				3	1
				5	3
				2.5	1.5
				4	0
				10.5	3.5
				4	5
				4	1
				1.5	5
				5	2
				12	16
				6	2.5
				15	7
				3	1
				16.5	7
				7	5
				8	16
				6	4
				2	2
				1.5	0.75
				NA	NA
				5	0
				2	0
				15	1.5
				6.5	3.5
				8	1
				8	1
				14	12
				3	1
				2.5	1.25
				12	4
				1	1
				4	14
				2	0.5
				8	12
				1	0
				4.25	2
				7	0
				8	2
				7	10
				2.5	4
				9.75	0
				4	0
				12	6
				4	10
				2	2
				11	17
				8	2
				4	6
				5	11
				4	1
				4	10
				4	2
				3	0
				5	10
				6	4
				14	8
				4	0.5
				2	0
				12	6
				20	5
				8	12
				4.5	1.5
				4	2
				1.75	0.75
				4	2
				NA	NA
				3	1
				4.25	1
				0.5	3
				4	1.25
				NA	NA
				7	3
				0.5	0.5
				2	4.75
				2.5	2.75
				2	0.5
				4	8
				15	4
				0.5	0
				NA	NA
				2	3.75
				2	0
				1.5	0.75
				3	2
				8	2
				6	0.5
				5	20
				2	3
				0.5	4
				7.5	2.5
				8	8
				2	2
				5	0
				3	1.5
				9	4
				4.5	1
				1.75	0
				3	2
				7	1.5
				5.5	2
				10	0
				18.25	4
				1.5	0.5
				4.5	12.75
				12	0
				5	0
				19.25	10
				1	1.75
				12	4
				5	3
				7	3.5
				3	0
				3	0.5
				10	5.25
				20	20
				5	8
				2	4
				8.25	13.75
				10	8
				9	1
				5	1.5
				NA	NA
				4	4.5
				18	0.75
				7	10.75
				NA	NA
				NA	NA
				4.5	12
				3	0.5
				4	2.5
				11.5	8
				2.5	1
				1.5	0.25
				1.5	1.5
				4	10
				8	10
				6.25	3
				6	4
				5	2
				2	1
				2	0
				2.5	4
				6	0.25
				0.75	NA
				2	0
				4	1.5
				2	2
				5	7
				6	9.5
				12	5
				20	2.5
				4.5	1
				1.5	0.25
				2.75	2.5
				3	0.5
				2	NA
				5.25	9.25
				1.5	0.5
				11	15
				9	5
				5	8
				15	20
				NA	NA
				10	0
				4	2
				5.25	15
				3	1
				8	2
				2.25	2.5
				1.5	0
				1.5	0.5
				12	7
				20	3
				1.5	0.5
				5	1.5
				8	2
				1	0.25
				0.75	NA
				5.75	4.25
				4.75	6.5
				11.25	3.75
				4	1
				4.25	1
				6	1
				0.5	2
				4	0.5
				2.5	7.5
				2	0
				4	2
				2	0.5
				8	6
				5	1
				5	1
				6	10
				8	12
				2	0
				2	2.5
				3	4.75
				4.5	1
				2	14
				3	13
				5	3
				2.5	1.75
				16	20
				4	0
				3	4
				2	0.5
				3	0.5
				20	8
				3.5	0.75
				12.5	20
				8.25	0.5
				4.5	2
				4.5	1.75
				10	2.25
				2	4
				5	10
				3	8
				1	3
				4	10
				5.25	11.25
				3	6
				NA	NA
				5.25	5.75
				4	1.75
				3	4.25
				3	0.75
				4	1
				10	2
				18	6
				2	9
				3	1
				5	3.5
				NA	NA
				8	4
				20	6.5
				4	0
				6.5	1.75
				5	5
				2	0.5
				10	4
				7	14
				2	0
				1	1
				7	1
				NA	NA
				4	0.25
				7	6
				5	18
				8	1
				2.5	2
				5	0.5
				1.5	5
				7	12.5
				1	1
				5.25	9.25
				20	6
				5	18
				10	5.25
				2	1
				4	5.75
				NA	NA
				10	5
				4.5	1
				3	1
				5	4
				4	8
				3	1
				9.5	3.25
				4	1.5
				1	NA
				1.5	1
				2	5
				16	4
				15	0.5
				12	1
				7	5
				3	10
				5.75	7.5
				3	2
				1	0.5
				8	8
				1.5	0
				5	11
				8	12
				3	1
				5	NA
				3	1
				5	3
				20	20
				20	8
				6.75	2.75
				6	15
				NA	NA
				3	2.5
				7.5	0
				1	0
				2	0.75
				12	5
				3	3
				2.5	1.5
				3	0.5
				9.5	4.25
				1	1
				20	20
				14	5
				20	1.5
				NA	NA
				2	0
				3	8
				4	0
				5	0.5
				2	12
				20	20
				6	8
				2	6
				3	6.25
				7.5	0.25
				20	20
				2	2
				3	1
				2	0.5
				10.5	1
				5	4
				11	2
				0.25	0.25
				14	17
				4	0
				20	10
				0.5	2
				NA	NA
				1	0.5
				0.5	0
				8	4
				3.5	2
				4	4
				4	2
				2.25	2
				7.75	8
				7	0
				8.75	10.75
				3	3
				4	2
				2.5	4
				10	9.25
				2.25	1.25
				1.5	1
				5	1
				3.25	1.5
				8	16
				NA	NA
				1.5	0
				18	1.5
				6.25	20
				2.5	0
				13.25	3.5
				12.25	0
				3	5
				3	2
				NA	NA
				1.5	0
				6.5	4
				1.5	2.5
				2	NA
				4.25	4.25
				NA	NA
				7	2
				NA	NA
				4	1
				3	6
				8	8
				4	2
				1	2
				2	2
				3.5	1.5
				NA	NA
				8	1
				4	1
				1.5	1.5
				4	1
				10	5
				NA	NA
				7	10
				7	3.5
				7	3
				3	0
				6.5	0
				6	4
				2	0
				12.75	2.5
				12.75	5
				1	0.25
				15	3
				NA	NA
				6	2
				3	4.5
				5.75	0

## Sheet: Figure_2b
Self-rated probability of submitting a full application directly
Applicants (N=848)
64
87
99
100
81
35
48
22
28
100
100
100
100
47
80
100
24
65
63
98
100
62
14
100
91
100
100
100
100
98
100
100
48
97
97
100
77
100
87
0
100
100
100
100
71
45
100
56
28
100
97
100
74
100
100
92
100
59
33
56
100
1
100
100
100
63
9
98
100
100
73
100
100
100
100
98
98
100
87
85
50
100
0
55
22
0
100
100
100
100
100
100
100
100
100
51
100
100
85
100
100
71
86
63
92
32
100
64
76
5
60
22
100
100
52
100
0
100
100
99
41
100
100
47
96
50
100
100
7
50
100
100
50
100
100
99
0
19
92
1
63
100
100
79
100
51
100
100
100
100
47
100
99
99
48
65
100
100
100
100
100
99
50
99
51
55
96
23
32
100
75
100
18
50
100
100
100
100
100
100
100
94
88
26
98
100
3
100
50
82
14
81
27
100
50
100
76
22
100
100
100
0
100
14
100
100
24
100
73
100
85
72
14
31
100
0
100
100
78
32
2
47
100
100
53
43
71
48
98
100
100
98
100
98
100
53
1
38
100
85
100
100
100
100
53
59
100
67
50
0
44
100
20
98
53
75
99
100
100
83
99
55
77
85
100
56
100
99
97
80
100
35
100
72
100
100
18
100
100
71
50
18
100
52
84
100
35
93
100
100
19
12
0
97
70
50
98
100
23
77
97
50
18
7
8
9
75
48
62
25
94
100
72
90
100
72
33
100
100
100
100
100
61
100
100
30
10
100
100
100
87
50
65
100
100
48
24
84
100
11
2
77
99
4
67
100
100
98
100
10
35
85
82
50
100
100
82
100
22
75
60
97
100
100
45
100
0
71
24
100
59
0
62
100
47
20
100
100
100
70
100
97
100
57
100
93
47
13
76
100
17
100
100
76
3
40
0
100
100
97
100
100
0
100
100
49
98
63
61
71
100
0
100
27
0
99
12
71
24
30
100
99
25
100
100
67
94
100
22
36
66
98
33
85
54
24
52
22
22
100
100
93
67
79
100
76
47
53
98
65
100
100
52
75
4
50
94
15
100
47
65
22
75
100
100
100
34
44
100
100
100
50
50
100
100
100
99
90
100
1
84
25
100
51
100
39
73
47
0
98
82
100
100
69
42
69
100
45
100
100
70
61
100
20
98
61
19
100
60
38
100
0
47
93
0
100
100
24
3
100
44
100
100
51
100
100
100
12
75
100
100
29
62
100
100
12
16
100
100
100
100
82
77
67
100
88
100
50
100
6
35
67
36
100
2
27
63
59
75
100
35
53
50
21
98
92
100
100
50
100
2
18
22
65
100
9
78
100
100
33
100
1
7
0
26
100
0
100
77
100
65
100
100
100
99
99
100
100
84
59
77
100
100
21
38
19
55
100
46
100
15
100
100
99
100
100
50
79
9
0
100
100
100
100
40
36
100
100
26
100
79
19
6
31
19
100
46
74
14
0
40
100
100
1
99
49
72
95
100
18
33
100
100
100
80
67
0
30
9
100
17
100
0
100
82
86
28
94
50
70
72
0
100
28
100
8
100
100
100
47
97
99
60
98
35
100
33
82
100
72
100
0
11
53
2
49
50
35
10
3
100
36
100
13
100
100
98
100
100
100
100
28
13
1
100
52
100
0
43
100
61
66
7
35
33
81
73
9
78
3
100
100
100
99
100
100
100
79
90
57
26
100
90
0
100
86
45
79
82
100
100
100
100
100
99
50
98
69
100
99
29
100
100
40
61
100
3
98
100
100
78
81
100
43
100
68
74
1
100
73
97
100
33
100
47
86
100
55
46
80
100
48
86
100
100
100
100
100
100
100
100
100
100
18
1
30
100
100
100
100
0
0
99
93
62
69
0
97
26
100
22
24
100
100
100
97
44
100
50
92
52
100
100
1
100
100
100
13
73
70
83
79
50
86
73
100
9
2

## Sheet: Figure_2c
Average of the estimated total costs per stakeholder in Euros
	Administration	Applicants' express. of interst	Applicants' full proposals	Reviewers
Conventional	136615	0	1.23004e+07	688667
Lottery-first	74380.3	2.59386e+06	1.44009e+06	80725.5

## Sheet: Figure_2d
Average estimated costs summarized per outcome in Euros
Approach	Statistic	Funded	Not funded
Conventional	Mean	474191	12651473
	Min	426437	1.22109e+07
	Max	529761	1.31878e+07
Lottery-first	Mean	548065	3.64099e+06
	Min	492891	3.51504e+06
	Max	599902	3.75955e+06
