# Supplementary material for: Lottery before peer review is associated with increased female representation and reduced estimated economic cost in a German funding line
Source: Nat Commun. 2025 Nov 6;16:9824. doi: 10.1038/s41467-025-65660-9 (PMC12592401; doi:10.1038/s41467-025-65660-9)
Supplement: Supplementary file 4 — Source Data [file 41467_2025_65660_MOESM4_ESM.zip › Figure_3_Data.xlsx]

## Sheet: Figure_3a
Satisfaction with the 2024 funding line
Applicants (N=842)	Reviewers (N = 111)
73	23
71	81
99	48
50	51
91	96
91	50
76	35
100	78
100	12
28	71
55	87
8	87
50	60
89	40
45	50
85	90
71	70
54	100
91	80
50	71
75	71
100	81
1	93
85	68
69	72
0	81
100	77
28	84
18	46
92	79
100	32
50	97
82	79
67	43
67	29
64	75
53	84
55	54
79	87
54	99
39	95
86	47
71	88
84	86
49	70
11	81
94	86
30	83
78	96
54	84
69	89
0	73
100	99
74	76
98	69
75	81
97	84
81	65
4	83
2	100
72	62
59	91
96	82
27	82
100	69
89	76
75	80
50	83
36	34
50	59
32	77
75	41
13	42
18	61
35	19
30	48
55	21
73	100
90	88
88	88
68	93
100	100
85	61
68	48
100	91
0	75
74	66
48	28
82	81
100	29
87	51
77	100
48	72
29	100
98	90
68	93
35	91
100	81
100	84
81	84
36	99
50	69
87	96
65	96
54	75
20	100
49	89
58	65
23	54
98	50
52	55
94
53
58
83
24
83
73
100
100
52
75
72
31
89
71
86
13
97
47
0
57
80
62
51
51
70
65
77
61
83
36
51
64
97
53
98
60
76
75
79
0
47
52
25
46
1
62
60
47
100
0
100
79
22
99
70
100
72
55
24
16
68
50
52
25
55
91
48
15
0
45
17
100
20
83
63
84
65
88
85
97
49
18
100
52
56
73
65
80
36
95
79
81
66
63
71
2
75
11
74
86
65
100
48
40
85
88
55
97
71
9
69
64
86
45
100
91
49
73
50
50
41
78
64
92
77
71
50
97
100
78
82
78
55
65
83
99
72
87
71
25
56
78
76
88
69
70
84
72
53
65
88
73
76
100
31
97
64
74
70
65
33
87
52
51
82
100
51
75
100
74
89
67
67
48
76
45
99
44
100
80
78
100
51
77
74
55
47
65
59
66
49
100
87
39
4
46
93
49
87
70
91
77
92
25
54
61
41
0
77
53
81
19
69
33
51
65
0
75
1
89
75
50
99
83
8
86
0
36
62
87
45
13
100
35
67
93
68
78
62
73
70
66
51
98
96
15
49
78
55
83
61
32
50
100
0
90
51
49
74
19
51
80
62
100
87
58
48
42
53
48
0
34
100
99
50
52
72
100
48
23
46
13
53
72
100
100
54
23
80
59
37
62
100
83
100
3
85
60
82
97
76
11
70
76
54
85
51
78
83
86
100
76
83
68
71
70
53
96
100
100
64
46
78
37
47
68
48
85
94
61
97
29
43
100
63
79
70
98
82
85
79
70
52
73
69
18
45
83
74
91
58
10
56
47
50
47
88
0
38
74
100
94
100
86
70
100
51
98
59
69
100
100
73
21
39
100
100
88
95
100
30
74
35
45
52
86
38
62
61
91
3
100
91
97
43
50
71
64
68
76
78
67
50
100
100
0
82
66
54
68
94
55
100
8
30
100
76
76
100
75
54
4
100
73
91
57
83
53
26
38
100
51
27
79
67
95
66
46
89
45
100
97
51
80
69
62
33
64
67
51
100
79
66
95
51
90
59
2
70
72
48
1
100
100
39
100
38
39
73
83
69
48
53
53
72
100
86
100
1
58
72
53
79
0
55
27
100
80
83
52
49
21
56
27
72
91
41
19
57
55
81
72
68
51
28
82
77
100
100
95
88
81
60
55
47
67
100
74
69
61
96
100
91
68
15
69
100
62
61
39
40
100
70
58
89
53
98
72
47
95
6
49
76
45
98
72
57
9
100
68
89
78
100
56
100
71
23
86
28
62
29
35
80
90
82
49
97
55
63
75
52
52
0
8
56
97
88
36
100
96
47
67
33
42
73
96
81
53
62
7
74
82
100
67
100
48
100
96
59
81
52
76
51
100
61
100
76
80
62
87
99
28
41
66
45
80
18
63
100
84
59
69
100
73
100
52
78
78
100
48
72
90
35
16
50
91
45
25
55
88
75
11
7
49
100
100
100
55
84
63
0
75
58
100
100
83
85
83
98
99
100
48
92
97
77
64
100
92
100
100
47
69
15
68
86
68
89
2
100
79
100
37
53
100
48
29
100
100
90
65
70
52
74
47
38
74
71
73
100
39
85
54
61
74
88
56
48
91
78
34
46
53
64
37
82
53
74
36
0
75
79
79
36
69
94
54
50
50
100
100

## Sheet: Figure_3b
Preference of lottery-first over conventional peer review
Applicants (N=774)	Reviewers (N=94)
30	4
50	6
16	76
57	100
38	52
69	99
86	85
97	19
5	77
13	68
12	71
0	45
100	0
25	100
78	26
57	0
58	1
71	81
75	21
66	90
100	81
2	87
11	48
20	7
86	0
13	6
0	70
0	88
87	36
100	7
16	6
31	2
59	63
0	60
65	87
14	100
61	82
58	100
46	100
9	100
100	100
20	96
99	14
46	91
23	100
0	71
100	29
70	73
47	77
85	66
83	100
67	75
0	62
86	80
51	6
41	95
63	25
40	66
53	17
100	100
80	65
26	88
22	15
22	15
65	39
49	99
0	1
0	87
47	4
29	3
2	2
81	46
73	23
100	1
99	0
83	12
69	98
75	11
50	2
0	75
78	24
0	25
73	64
0	4
82	12
5	100
3	89
92	56
71	0
13	100
67	25
64	18
31	1
31	3
41
81
38
0
45
1
48
14
92
23
91
50
48
62
4
100
1
81
31
68
47
64
5
43
60
17
92
0
0
47
13
0
68
57
28
43
78
11
0
0
3
66
62
45
0
44
1
45
52
2
0
42
0
0
27
21
19
85
2
82
65
73
18
0
45
57
0
0
11
48
6
17
0
8
19
100
75
41
77
49
70
80
79
81
31
2
47
0
63
0
100
0
92
23
84
37
35
95
0
46
93
59
81
46
58
51
51
79
67
93
49
5
46
58
70
88
100
73
22
6
0
72
85
69
81
79
70
50
50
59
81
59
77
27
65
71
78
53
52
34
2
89
40
96
65
60
32
52
24
69
50
52
53
9
4
37
85
50
77
17
36
72
42
13
48
15
83
31
64
97
24
67
67
60
41
100
48
78
33
78
70
47
40
59
73
49
77
40
71
38
50
30
61
13
1
18
79
42
46
53
5
36
57
0
0
50
34
100
72
55
26
14
26
65
0
49
0
96
82
31
69
14
72
2
19
40
91
100
5
69
28
27
6
45
0
25
100
69
49
45
79
100
18
1
62
48
47
32
26
0
37
20
37
67
15
49
74
31
100
70
45
28
40
46
0
59
100
91
50
47
90
53
95
47
16
47
0
89
87
7
99
3
30
28
100
75
56
1
63
81
90
46
80
64
100
8
56
33
83
40
0
74
100
66
83
53
63
63
89
99
88
94
44
100
13
49
57
1
53
71
41
71
26
0
70
35
43
50
100
55
50
98
50
32
82
53
11
11
92
72
69
32
3
21
85
2
28
99
34
78
71
70
48
86
48
93
30
63
35
61
52
98
45
2
36
44
46
87
78
78
48
48
21
72
46
50
70
100
9
82
85
48
47
74
36
50
66
0
62
70
39
100
98
0
38
50
54
54
100
14
0
11
21
100
50
47
99
74
1
0
100
0
62
73
25
28
100
26
7
92
100
75
86
85
83
68
64
84
100
32
100
27
86
27
68
55
0
80
48
15
0
100
100
84
43
88
66
44
51
2
14
76
100
80
2
43
66
60
71
2
43
8
50
16
39
43
76
0
53
22
29
99
100
28
92
40
92
45
16
75
78
95
49
64
92
30
7
91
84
48
75
18
98
98
48
78
71
56
56
64
54
44
86
50
22
84
11
45
71
19
32
63
28
100
74
28
13
55
51
78
85
97
81
32
77
2
73
64
32
25
38
100
24
64
0
75
0
52
10
0
96
18
86
15
96
73
48
71
77
34
56
13
67
11
78
53
54
25
32
54
69
8
100
44
100
92
74
54
79
51
70
58
100
71
29
80
6
30
34
5
23
18
61
100
74
72
97
84
1
79
41
82
56
89
71
100
1
0
0
87
7
24
61
74
2
44
87
57
79
100
4
72
0
51
48
0
28
24
55
100
98
46
49
77
29
37
69
32
82
100
4
45
0
1
79
69
43
19
23
76
51
66
99
79
69
65
44
69
85
1
80
72
34
50
86
41
67
5
0
17
8
72
21
14
71
28
64
5
0
97
77
55
8
41
96
43
74
2
100
100

## Sheet: Figure_3c
Applicants preferences of lottery-first over coventional peer review regarding…
Amount of work (N=826)	Own chances of success (N=797)	Fairness of application process (N=793)	Quality of funded applications (N=747)
70	0	39	0
76	63	9	44
NA	2	53	47
NA	NA	NA	NA
60	33	44	63
90	7	10	9
76	75	99	54
99	100	50	49
100	100	100	100
100	NA	NA	NA
82	11	9	9
86	6	0	6
93	1	3	2
NA	NA	NA	NA
0	0	0	0
100	0	100	100
93	31	34	26
98	90	62	65
81	62	34	46
92	53	10	NA
99	54	98	53
100	100	48	48
71	38	31	50
100	48	100	100
0	0	0	0
86	70	10	10
59	31	25	12
100	100	0	0
100	100	100	53
100	0	48	0
76	0	1	0
0	0	1	2
100	100	80	48
100	79	100	93
86	77	36	100
NA	NA	NA	NA
100	0	0	0
85	27	29	16
100	64	3	36
78	1	0	1
97	NA	0	98
77	NA	NA	NA
NA	NA	NA	NA
99	4	NA	NA
71	26	1	12
75	46	NA	NA
100	46	14	47
89	62	27	29
100	0	99	NA
75	20	NA	36
82	12	0	0
100	16	100	25
30	7	0	12
100	100	99	99
100	100	0	1
85	28	13	5
0	0	2	0
100	50	98	48
82	75	46	46
NA	NA	NA	NA
99	100	0	NA
82	73	45	49
98	99	4	4
98	41	24	100
0	0	0	1
52	99	81	91
86	50	11	77
66	39	1	1
77	20	27	76
80	18	69	35
100	72	100	47
100	49	100	100
62	22	100	11
52	0	0	0
50	0	46	1
79	34	34	11
48	47	100	43
100	49	70	69
0	0	0	0
NA	NA	NA	NA
1	0	0	0
94	50	49	25
100	2	2	50
3	2	1	2
100	91	89	67
93	97	97	NA
97	56	NA	99
100	1	0	0
88	87	85	NA
100	33	49	48
97	48	99	48
94	30	45	NA
0	0	0	0
79	42	79	50
98	0	1	0
100	88	65	59
95	8	5	9
89	88	76	87
0	2	1	3
NA	NA	NA	NA
0	0	0	1
100	98	14	45
100	48	67	46
NA	NA	NA	NA
58	13	0	0
62	91	50	78
100	0	100	89
85	14	16	16
73	18	0	43
80	31	25	42
88	88	88	76
NA	NA	NA	NA
100	22	25	18
0	0	NA	NA
74	49	9	29
100	0	0	1
30	36	49	50
62	16	14	6
90	89	53	55
93	9	6	7
100	100	64	84
85	51	50	89
67	20	62	86
99	99	84	0
80	5	9	0
86	100	77	93
100	0	0	1
82	81	52	50
80	67	40	56
100	46	0	89
100	6	6	NA
90	73	10	50
32	9	9	9
NA	NA	NA	NA
87	18	24	23
76	69	16	13
26	3	46	15
92	91	93	93
100	0	0	0
1	2	0	0
1	0	0	0
100	100	48	48
90	2	1	0
2	2	0	0
99	NA	100	NA
88	9	56	11
NA	NA	NA	NA
80	52	100	48
92	0	0	42
99	0	0	NA
92	3	2	2
45	0	0	0
0	0	0	0
78	59	43	30
51	0	0	0
NA	NA	NA	NA
100	1	2	6
100	9	5	51
85	93	99	7
63	36	NA	45
NA	NA	NA	NA
53	0	0	15
73	50	46	47
100	1	1	0
85	82	81	7
98	33	65	24
3	2	2	3
28	0	47	1
89	100	5	20
0	2	2	1
NA	NA	NA	NA
100	2	0	0
0	0	100	0
76	9	6	5
50	50	0	0
77	78	80	NA
2	1	1	2
99	49	100	100
100	100	0	48
100	98	49	50
7	57	6	0
1	2	0	2
82	36	0	NA
85	49	84	38
100	0	0	0
48	0	0	0
98	34	12	11
69	3	24	50
8	7	7	7
71	0	0	0
1	2	1	0
90	2	6	6
91	49	9	9
99	73	100	100
100	100	100	25
100	3	46	9
91	88	86	86
100	53	53	50
93	48	6	5
96	80	59	61
100	45	82	23
99	68	99	64
89	33	27	43
1	0	3	2
NA	NA	NA	NA
82	19	77	16
0	0	0	0
100	76	48	47
1	0	0	0
100	NA	100	NA
69	37	0	0
97	70	74	NA
100	1	18	18
98	79	82	41
78	17	16	13
49	23	20	19
100	100	100	NA
0	0	0	0
74	60	19	9
42	NA	1	1
75	NA	14	2
90	91	92	93
81	48	49	31
85	85	71	80
98	99	NA	0
87	31	31	51
34	38	98	98
100	52	36	21
94	47	44	45
96	67	30	46
100	46	19	NA
73	76	49	31
7	6	4	5
96	55	37	14
100	61	14	0
88	14	16	46
99	58	93	79
71	57	NA	NA
100	100	77	81
100	44	100	23
47	12	25	1
84	22	NA	94
4	6	5	5
3	2	83	4
98	96	57	71
100	100	100	47
88	49	10	91
100	67	53	81
100	78	66	66
100	18	74	NA
85	52	27	26
82	12	12	12
69	49	49	50
100	99	100	74
87	NA	45	47
97	46	69	48
49	6	53	8
98	35	36	52
85	86	35	47
83	83	86	84
90	70	54	42
91	12	10	12
84	34	14	14
93	28	19	3
100	3	98	49
80	81	92	87
85	12	10	30
98	NA	NA	96
72	100	87	45
48	7	NA	NA
94	5	93	65
98	2	47	2
93	37	NA	69
86	87	16	25
85	27	84	69
100	44	100	51
84	49	33	32
85	14	19	5
2	1	24	0
93	0	7	3
88	23	30	NA
18	0	50	31
91	75	73	NA
94	55	9	0
91	32	49	47
76	11	0	2
0	62	0	0
100	0	100	100
100	46	0	0
12	13	29	0
87	19	18	14
81	16	14	13
92	25	NA	96
98	27	50	0
85	38	27	35
100	100	100	88
77	NA	34	25
84	85	32	55
66	46	55	10
69	35	70	NA
47	47	36	25
100	100	79	94
81	2	32	3
100	53	100	49
100	31	23	16
87	9	86	45
95	78	29	46
100	50	0	3
71	28	36	15
100	68	24	37
97	76	73	43
99	4	48	3
72	62	NA	NA
89	17	0	35
NA	NA	NA	NA
77	21	78	53
100	55	64	49
82	11	8	84
72	1	50	2
80	16	45	11
100	99	23	10
22	9	36	9
0	1	1	0
NA	NA	NA	NA
79	12	16	15
100	88	75	39
63	3	5	46
45	18	18	46
86	26	18	18
100	0	2	28
100	12	3	11
80	94	13	7
98	47	0	2
0	0	0	0
99	NA	48	48
100	24	0	46
31	0	100	100
89	24	76	73
85	11	36	2
100	100	4	28
46	0	76	2
NA	NA	NA	NA
76	10	39	59
48	5	8	15
87	48	18	28
0	0	0	0
69	69	34	34
100	1	0	0
96	95	96	96
84	83	84	84
85	2	46	NA
77	NA	NA	NA
100	100	44	44
72	0	1	0
99	100	0	46
21	2	2	2
75	0	2	47
82	28	NA	15
94	84	91	91
100	2	NA	NA
9	9	7	6
81	48	77	NA
NA	NA	NA	NA
86	31	1	1
84	9	1	0
3	2	0	5
76	32	16	16
100	0	48	0
74	25	1	0
97	97	NA	NA
100	77	0	46
85	16	NA	NA
98	98	1	28
100	100	0	75
99	99	99	NA
9	10	10	5
85	52	3	3
100	74	54	48
NA	NA	NA	NA
87	NA	84	NA
99	68	7	17
91	90	0	NA
NA	NA	82	22
51	0	27	27
100	36	8	9
4	0	0	0
83	32	52	72
82	49	0	0
82	59	12	21
86	51	80	38
78	9	1	0
80	16	0	48
95	87	51	53
100	18	0	0
100	100	100	100
100	65	100	78
100	50	0	0
100	31	0	33
81	14	28	22
86	74	77	47
82	64	23	38
0	0	0	0
91	78	12	48
99	46	100	100
91	32	72	91
NA	NA	NA	NA
98	21	2	19
84	15	25	NA
100	92	79	84
100	59	0	36
93	96	28	86
84	10	1	47
57	28	9	1
100	50	100	3
0	1	1	1
98	98	99	2
99	NA	100	72
46	0	49	0
100	0	0	0
100	30	46	45
39	2	1	1
88	27	82	1
7	27	6	15
100	100	80	NA
96	16	17	18
100	48	19	76
43	0	0	1
82	83	49	50
88	29	NA	NA
100	98	52	49
100	NA	100	100
69	11	94	44
100	43	100	100
100	20	100	31
98	47	98	NA
0	0	21	7
87	68	65	52
74	37	52	NA
84	20	19	19
97	96	47	46
43	0	67	44
NA	NA	NA	NA
0	0	0	0
78	78	77	77
98	21	76	39
90	71	26	39
55	100	100	100
71	60	54	41
95	49	91	8
71	29	18	87
87	93	85	85
98	100	100	99
100	100	49	65
96	52	96	93
41	41	0	0
100	47	0	0
36	9	6	5
99	52	0	50
82	20	76	28
43	6	2	NA
80	19	49	72
98	56	98	29
63	61	10	38
98	48	46	46
98	35	45	0
0	0	0	0
100	47	100	49
88	21	19	NA
95	46	13	26
89	12	11	50
99	100	99	19
100	16	NA	NA
82	50	50	28
100	2	100	51
86	47	7	50
NA	23	9	7
100	48	73	72
82	51	55	46
48	33	0	0
100	3	1	0
100	100	46	100
98	49	0	28
100	43	46	37
NA	32	43	30
NA	NA	NA	NA
100	100	0	0
89	88	3	3
31	16	32	6
93	NA	NA	NA
4	2	5	62
48	10	48	28
NA	NA	NA	NA
90	68	99	54
88	16	17	18
100	25	57	33
100	0	99	1
75	33	80	38
92	24	47	22
88	27	86	9
93	66	57	NA
100	49	100	73
74	19	46	27
77	14	43	14
99	0	0	0
32	46	66	47
99	1	1	78
98	99	99	99
75	16	11	18
1	0	0	0
71	18	22	16
28	60	20	23
91	68	46	19
100	46	100	45
90	54	87	81
100	51	77	50
84	56	29	29
NA	NA	NA	NA
81	10	80	6
100	1	2	4
82	47	6	8
94	15	15	16
91	50	76	13
84	46	21	20
46	41	16	49
97	25	65	12
100	53	100	NA
22	8	7	15
68	41	NA	NA
83	83	95	85
55	21	47	100
100	99	0	1
98	51	10	48
80	34	28	37
100	100	23	22
100	47	63	82
0	0	0	0
90	31	25	43
72	66	86	60
100	27	27	17
100	18	81	98
100	99	99	100
100	2	1	1
37	46	28	27
100	31	39	78
86	48	24	62
91	46	17	33
100	100	98	NA
99	0	0	0
92	3	2	0
18	35	2	17
78	25	0	9
100	48	100	100
20	19	69	69
100	18	37	46
100	100	100	100
98	97	49	49
25	1	2	1
0	2	1	0
100	100	100	32
100	0	0	33
90	59	100	26
77	13	2	16
NA	NA	NA	NA
100	48	100	0
87	59	20	NA
93	NA	5	5
83	NA	1	1
NA	NA	NA	NA
100	51	100	14
98	50	50	26
91	25	18	26
93	93	93	89
67	24	NA	18
81	15	75	6
88	8	6	NA
99	100	100	100
NA	NA	NA	NA
79	32	62	65
100	100	100	64
100	44	100	61
86	61	91	49
100	23	61	28
90	78	53	55
73	73	91	9
100	100	47	50
100	100	99	100
86	0	39	38
100	24	NA	100
76	38	17	14
100	NA	100	0
78	NA	19	21
99	25	49	26
85	7	85	86
100	50	48	3
100	34	82	44
87	63	0	50
67	1	0	2
100	78	31	75
76	11	50	6
32	32	2	15
0	0	0	0
100	77	84	79
100	NA	NA	NA
NA	NA	NA	NA
100	100	100	100
84	84	13	12
77	31	31	50
91	13	50	50
96	37	NA	35
87	NA	NA	NA
100	100	0	8
0	0	0	2
2	NA	2	5
91	16	2	2
100	15	100	79
100	100	100	NA
82	3	100	81
85	2	3	2
NA	NA	NA	NA
91	49	6	28
13	NA	12	NA
76	67	45	58
NA	NA	NA	NA
NA	NA	NA	NA
78	30	51	23
75	75	84	37
0	1	0	1
74	6	14	7
71	22	9	9
79	32	53	91
76	7	26	1
78	18	17	26
84	40	9	0
77	77	79	56
63	0	32	0
100	0	2	NA
66	30	11	22
89	18	15	14
98	4	98	48
33	38	87	NA
NA	NA	NA	NA
100	100	100	47
88	16	33	22
100	100	90	90
86	83	27	44
100	64	69	56
99	47	49	47
2	1	40	1
NA	NA	NA	NA
100	0	48	48
78	25	19	47
100	100	45	0
98	22	100	22
80	34	52	47
93	14	42	90
69	10	10	10
72	17	0	32
88	87	90	NA
84	74	81	NA
NA	NA	NA	NA
98	49	48	47
75	86	51	49
34	33	0	41
89	74	34	27
87	24	NA	NA
98	91	91	97
100	99	1	50
85	48	21	21
67	91	48	22
81	48	49	30
97	47	46	46
86	11	NA	NA
79	46	NA	NA
89	52	62	NA
NA	NA	NA	NA
90	44	16	22
74	24	23	51
89	89	83	87
100	50	13	26
72	46	22	40
85	84	85	83
48	0	0	1
100	42	17	16
87	86	50	49
NA	NA	NA	NA
NA	NA	NA	NA
97	17	0	1
68	2	17	5
97	27	0	6
71	7	NA	28
100	99	99	54
100	0	17	18
100	1	0	0
69	19	3	26
84	20	54	24
81	24	50	50
100	75	100	41
94	52	93	39
100	0	100	92
89	42	48	25
27	12	48	NA
100	25	51	78
16	16	0	0
74	62	54	15
92	95	72	50
66	1	12	49
88	14	15	34
86	48	22	23
98	98	100	96
98	0	NA	0
87	36	51	51
0	0	0	0
84	44	73	36
3	2	0	1
76	28	17	64
69	19	16	NA
82	9	10	NA
0	1	100	50
100	100	100	47
NA	NA	NA	NA
89	79	13	2
100	48	73	77
100	99	0	0
96	97	97	97
100	32	51	51
90	39	1	1
70	69	72	72
100	44	82	66
97	54	17	17
97	NA	30	29
NA	NA	NA	NA
14	3	23	3
0	36	43	NA
97	26	79	67
93	6	11	12
81	49	50	48
87	32	51	42
NA	NA	3	4
75	29	26	87
51	20	0	31
100	16	17	41
88	38	27	25
NA	NA	NA	NA
90	45	14	43
98	2	96	NA
80	9	8	8
100	100	100	100
86	57	9	67
100	51	100	100
98	98	96	57
100	50	41	30
99	51	48	44
NA	NA	0	50
83	79	82	81
89	28	52	4
100	100	19	19
85	15	59	42
100	67	100	58
NA	NA	NA	NA
82	NA	NA	NA
94	68	100	59
75	25	1	2
99	50	100	100
35	3	100	2
32	31	12	7
81	36	41	13
64	28	49	0
7	7	7	6
85	0	11	8
NA	NA	0	0
98	52	54	30
69	NA	100	48
100	100	100	90
98	100	33	59
98	99	49	48
98	97	99	98
86	86	86	84
NA	NA	NA	NA
47	0	0	1
100	24	50	NA
96	11	24	36
91	50	64	74
100	44	100	29
89	NA	NA	NA
73	43	71	37
99	2	1	NA
2	0	1	0
0	0	0	2
0	0	0	0
78	53	13	NA
NA	NA	NA	NA
90	91	90	24
68	11	8	8
88	12	11	11
89	8	72	5
74	73	74	73
NA	NA	40	15
100	43	45	NA
86	50	11	47
80	50	18	61
48	100	81	NA
100	100	0	45
0	47	0	0
54	59	96	NA
NA	NA	NA	NA
NA	NA	NA	NA
0	0	0	0
86	34	31	29
99	25	66	NA
78	17	30	0
36	59	53	34
0	36	23	34
87	54	30	50
99	0	48	28
100	100	98	98
99	NA	NA	0
NA	NA	NA	NA
8	100	NA	NA
79	7	24	NA
50	15	64	15
85	40	53	51
100	51	0	80
92	4	3	9
68	66	48	NA
100	27	48	48
100	81	70	83
100	NA	100	NA
NA	NA	NA	NA
50	47	42	NA
45	0	31	4
70	70	48	47
1	1	1	0
100	NA	98	3
NA	NA	NA	NA
1	1	1	0
100	85	72	58
82	82	41	69
89	18	47	26
50	50	48	0
100	26	44	0
80	80	7	78
100	52	46	15
84	81	73	65
100	100	100	99
79	79	99	80
96	45	98	42
80	49	100	23
NA	NA	NA	NA
100	1	43	8
NA	NA	NA	NA
100	76	NA	NA
79	NA	12	51
90	0	2	1
83	70	86	NA
100	50	86	39
100	29	0	0
NA	NA	NA	NA
72	75	74	49
100	0	51	4
100	51	18	30
NA	NA	NA	NA
99	54	1	2
NA	NA	NA	NA
84	80	68	72
NA	NA	NA	NA
5	5	4	6
NA	NA	NA	1
100	1	2	0
8	8	8	NA
86	46	47	NA
NA	NA	NA	NA
98	0	0	1
NA	NA	NA	NA
87	1	0	32
100	30	10	32
72	18	1	NA
91	42	32	48
100	22	2	18
NA	NA	NA	NA
100	41	1	32
86	22	2	4
1	0	0	0
93	41	NA	51
100	100	54	34
92	52	46	NA
11	9	8	9
16	42	34	64
97	96	94	95
100	28	0	0
94	47	78	94
NA	NA	NA	NA
0	41	0	46
100	48	100	27
100	100	100	100

## Sheet: Figure_3d
Reviewers' ratings of quality of reviewed full proposals
Reviewers
39
51
4
39
51
0
41
39
37
52
44
46
45
50
46
57
75
29
52
27
32
60
16
42
44
23
65
55
46
71
0
50
81
79
63
65
52
26
50
32
53
35
47
31
48
49
65
52
53
54
47
27
52
43
67
44
66
19
47
31
75
60
68
33
48
39
38
71
26
53
74
61
72
48
25
50
62
48
9
40
18
63
48
100
37
27
34
41
51
47
49
43
20
19
20
50
51
50
41
47
30
32
33
15
50
81
59
49
78
50
22
52
78
